# Supplementary material for: Men and Women as Differential Social Barometers: Gender Effects of Perceived Friend Support on the Neuroticism-Loneliness-Well-Being Relationship in a Younger Adult Population
Source: Int J Environ Res Public Health. 2022 Jun 29;19(13):7986. doi: 10.3390/ijerph19137986 (PMC9265668; doi:10.3390/ijerph19137986)
Supplement: Supplementary file 1 [file ijerph-19-07986-s001.zip]

Archive with 1 entries (1 files):
- ijerph-1782767-supplementary.pdf
